# Supplementary material for: Is the relative thickness of ammonoid septa influenced by ocean acidification, phylogenetic relationships and palaeogeographic position?
Source: Swiss J Palaeontol. 2022 Apr 18;141(1):4. doi: 10.1186/s13358-022-00246-2 (PMC9016059; doi:10.1186/s13358-022-00246-2)
Supplement: Supplementary file 1 — Additional file 1. Excel sheet with all raw measurements of all ammonoids included and listed in Table 1. [file 13358_2022_246_MOESM1_ESM.csv]

Nr.	Family_Nr.	ID Nr.	Species	Family	Order	Time	Diameter 1 (whole)	Diameter 2 (Dm (whole) - ah)	(Dm1/Dm2)^2	Apertural height	Septum 1 inner	S1 middle	S1 outer	S2 inner	S2 middle	S2 outer	S3 inner	S3 middle	S3 outer	S4 inner	S4 middle	S4 outer	S5 inner	S5 middle	S5 outer	S6 inner	S6 middle	S6 outer	S7 inner	S7 middle	S7 outer	S8 inner	S8 middle	S8 outer	S9 inner	S9 middle	S9 outer	S10 inner	S10 middle	S10 outer	S11 inner	S11 middle	S11 outer	S12 inner	S12 middle	S12 outer	S13 inner	S13 middle	S13 outer
1	A1	PIMUZ R.n.21	Discophyllites ebneri	Phylloceratidae	Phylloceratida	Triassic	7.499	4.96	2.286	2.539	0.053	0.069	0.036	0.048	0.059	0.03	0.054	0.057	0.024	0.046	0.05	0.021	0.057	0.045	0.022	0.041	0.043	0.021	0.039	0.041	0.017	0.035	0.036	0.019	0.036	0.03	0.017	0.044	0.032	0.017	0.031	0.027	0.016	0.028	0.021	0.011	0.026	0.019	0.018
2	A2	PIMUZ R.n.22	Discophyllites ebneri	Phylloceratidae	Phylloceratida	Triassic	8.475	5.29	2.567	3.185	0.081	0.075	0.035	0.072	0.07	0.028	0.067	0.063	0.031	0.062	0.057	0.03	0.054	0.05	0.024	0.058	0.044	0.02	0.048	0.04	0.023	0.031	0.029	0.014	0.028	0.031	0.022	0.023	0.023	0.018	0.027	0.027	0.018	0.022	0.017	0.017	0.018	0.017	0.013
3	A3	PIMUZ R.n.29	Discophyllites ebneri	Phylloceratidae	Phylloceratida	Triassic	7.999	5.178	2.386	2.821	0.069	0.059	0.03	0.056	0.053	0.028	0.054	0.054	0.046	0.036	0.05	0.026	0.046	0.055	0.028	0.05	0.052	0.022	0.035	0.042	0.022	0.038	0.046	0.024	0.042	0.04	0.015	0.042	0.05	0.027	0.047	0.052	0.021	0.025	0.038	0.017	0.021	0.032	0.02
4	A4	PIMUZ R.n.24	Discophyllites ebneri	Phylloceratidae	Phylloceratida	Triassic	9.074	5.978	2.304	3.096	0.086	0.071	0.041	0.072	0.064	0.036	0.081	0.062	0.035	0.071	0.062	0.033	0.068	0.058	0.026	0.053	0.048	0.026	0.053	0.049	0.029	0.04	0.042	0.019	0.032	0.038	0.017	0.021	0.027	0.016	0.022	0.026	0.016	0.019	0.022	0.012	0.016	0.025	0.015
5	A5	PIMUZ 37658	Discophyllites ebneri	Phylloceratidae	Phylloceratida	Triassic	7.01	4.642	2.281	2.368	0.061	0.06	0.033	0.05	0.048	0.031	0.064	0.054	0.026	0.049	0.045	0.03	0.044	0.047	0.03	0.038	0.045	0.027	0.039	0.037	0.017	0.029	0.042	0.017	0.024	0.029	0.019	0.021	0.023	0.022	0.025	0.028	0.023	0.02	0.023	0.012	0.018	0.022	0.014
6	A6	PIMUZ 37659	Megaphyllites sp.	Phylloceratidae	Phylloceratida	Triassic	4.653	3.062	2.309	1.591	0.036	0.029	0.021	0.052	0.036	0.02	0.039	0.029	0.019	0.036	0.03	0.015	0.031	0.025	0.015	0.029	0.018	0.017	0.027	0.023	0.013	0.025	0.024	0.017	0.022	0.026	0.017	0.021	0.026	0.017	0.024	0.022	0.022	0.02	0.019	0.014	0.023	0.02	0.013
7	B1	RUB-Pal 14101A	Eogaudryceras umbilicostriatus	Lytoceratidae	Lytoceratida	Early Cretaceous (Lower Albian)	4.124	3.025	1.858	1.099	0.015	0.025	0.023	0.015	0.024	0.019	0.014	0.021	0.018	0.013	0.02	0.014	0.012	0.019	0.012	0.013	0.02	0.014	0.011	0.018	0.014	0.01	0.017	0.015	0.009	0.017	0.014	0.01	0.017	0.011	0.011	0.012	0.005	0.007	0.009	0.008	0.007	0.01	0.007
8	B2	RUB-Pal 14101B	Eogaudryceras umbilicostriatus	Lytoceratidae	Lytoceratida	Early Cretaceous (Lower Albian)	5.013	3.522	2.025	1.49	0.009	0.029	0.014	0.015	0.025	0.012	0.01	0.018	0.012	0.012	0.019	0.011	0.009	0.019	0.007	0.008	0.019	0.008	0.01	0.014	0.009	0.007	0.011	0.004	0.008	0.01	0.005	0.007	0.01	0.005	NA	NA	NA	NA	NA	NA	NA	NA	NA
9	B3	RUB-Pal 14101D	Eogaudryceras umbilicostriatus	Lytoceratidae	Lytoceratida	Early Cretaceous (Lower Albian)	3.416	2.518	1.84	0.898	0.01	0.02	0.014	0.012	0.017	0.014	0.012	0.019	0.012	0.012	0.021	0.013	0.011	0.015	0.008	0.009	0.015	0.007	0.008	0.017	0.011	0.007	0.015	0.009	0.011	0.016	0.009	0.011	0.013	0.008	0.009	0.01	0.007	0.011	0.012	0.007	0.009	0.008	0.007
10	B4	RUB-Pal 14101E	Eogaudryceras umbilicostriatus	Lytoceratidae	Lytoceratida	Early Cretaceous (Lower Albian)	3.484	2.562	1.849	0.922	0.013	0.02	0.016	0.014	0.02	0.012	0.01	0.021	0.015	0.008	0.017	0.009	0.007	0.014	0.008	0.007	0.014	0.007	0.009	0.016	0.01	0.01	0.017	0.008	0.008	0.011	0.01	0.009	0.013	0.006	0.007	0.013	0.008	0.006	0.014	0.007	0.006	0.013	0.007
11	B5	RUB-Pal 14101F	Eogaudryceras umbilicostriatus	Lytoceratidae	Lytoceratida	Early Cretaceous (Lower Albian)	4.555	3.327	1.874	1.228	0.017	0.024	0.018	0.015	0.024	0.018	0.012	0.026	0.019	0.019	0.024	0.015	0.008	0.011	0.009	0.008	0.011	0.01	0.01	0.013	0.01	0.007	0.011	0.008	0.008	0.013	0.008	0.007	0.011	0.01	0.007	0.011	0.009	0.008	0.008	0.006	0.007	0.009	0.006
12	B6	RUB-Pal 14101G	Eogaudryceras umbilicostriatus	Lytoceratidae	Lytoceratida	Early Cretaceous (Lower Albian)	4.091	2.919	1.965	1.172	0.012	0.028	0.022	0.015	0.027	0.02	0.015	0.027	0.017	0.014	0.026	0.017	0.013	0.026	0.012	0.01	0.024	0.015	0.013	0.023	0.011	0.012	0.02	0.012	0.01	0.019	0.012	0.011	0.017	0.011	0.01	0.017	0.009	0.013	0.016	0.01	0.01	0.014	0.01
13	B7	RUB-Pal 14101H	Eogaudryceras umbilicostriatus	Lytoceratidae	Lytoceratida	Early Cretaceous (Lower Albian)	5.301	3.711	2.041	1.59	0.012	0.023	0.015	0.016	0.024	0.016	0.012	0.022	0.013	0.012	0.022	0.012	0.011	0.018	0.012	0.01	0.018	0.009	0.01	0.017	0.01	0.008	0.016	0.01	0.008	0.014	0.01	0.008	0.016	0.012	0.007	0.014	0.011	0.009	0.015	0.011	0.01	0.006	0.008
14	B8	RUB-Pal 14101J	Eogaudryceras umbilicostriatus	Lytoceratidae	Lytoceratida	Early Cretaceous (Lower Albian)	3.083	2.262	1.858	0.821	0.009	0.015	0.01	0.009	0.015	0.011	0.007	0.014	0.01	0.007	0.012	0.009	0.006	0.012	0.008	0.008	0.011	0.008	0.007	0.012	0.008	0.006	0.011	0.007	0.007	0.012	0.009	0.006	0.009	0.005	0.007	0.01	0.006	0.007	0.01	0.006	0.006	0.007	0.004
15	B9	RUB-Pal 14101K	Eogaudryceras umbilicostriatus	Lytoceratidae	Lytoceratida	Early Cretaceous (Lower Albian)	3.514	2.668	1.736	0.847	0.008	0.018	0.012	0.009	0.014	0.012	0.01	0.013	0.008	0.011	0.015	0.011	0.007	0.012	0.008	0.007	0.011	0.008	0.006	0.012	0.006	0.005	0.012	0.006	0.006	0.009	0.006	0.008	0.01	0.007	0.006	0.008	0.004	0.005	0.006	0.004	0.004	0.006	0.004
16	B10	RUB-Pal 14101L	Eogaudryceras umbilicostriatus	Lytoceratidae	Lytoceratida	Early Cretaceous (Lower Albian)	3.592	2.719	1.745	0.873	0.013	0.043	0.017	0.008	0.019	0.014	0.01	0.016	0.012	0.01	0.016	0.012	0.011	0.016	0.01	0.01	0.014	0.009	0.011	0.014	0.01	0.01	0.015	0.01	0.007	0.015	0.01	0.01	0.013	0.01	0.008	0.013	0.007	0.009	0.014	0.007	0.008	0.013	0.008
17	B11	RUB-Pal 14101M	Eogaudryceras umbilicostriatus	Lytoceratidae	Lytoceratida	Early Cretaceous (Lower Albian)	3.121	2.307	1.83	0.814	0.009	0.018	0.012	0.014	0.015	0.013	0.01	0.014	0.01	0.012	0.015	0.008	0.008	0.009	0.008	0.009	0.012	0.008	0.008	0.013	0.009	0.007	0.011	0.008	0.008	0.012	0.009	0.007	0.011	0.007	0.008	0.011	0.008	0.007	0.011	0.008	0.008	0.008	0.006
18	B12	RUB-Pal 14101P	Eogaudryceras umbilicostriatus	Lytoceratidae	Lytoceratida	Early Cretaceous (Lower Albian)	2.845	2.104	1.829	0.741	0.009	0.012	0.012	0.012	0.012	0.01	0.009	0.014	0.01	0.008	0.01	0.009	0.009	0.012	0.008	0.009	0.011	0.008	0.008	0.012	0.007	0.007	0.01	0.01	0.008	0.011	0.009	0.008	0.011	0.01	0.006	0.012	0.009	0.006	0.008	0.007	0.007	0.008	0.007
19	B13	RUB-Pal 14101Q	Eogaudryceras umbilicostriatus	Lytoceratidae	Lytoceratida	Early Cretaceous (Lower Albian)	3.252	2.44	1.776	0.812	0.013	0.019	0.015	0.012	0.016	0.013	0.009	0.018	0.013	0.008	0.018	0.013	0.009	0.017	0.012	0.01	0.015	0.011	0.009	0.015	0.01	0.009	0.016	0.007	0.007	0.013	0.008	0.007	0.014	0.01	0.008	0.012	0.009	0.008	0.011	0.008	0.007	0.011	0.007
20	B14	RUB-Pal 14101R	Eogaudryceras umbilicostriatus	Lytoceratidae	Lytoceratida	Early Cretaceous (Lower Albian)	3.193	2.337	1.866	0.856	0.008	0.017	0.015	0.01	0.021	0.012	0.016	0.018	0.01	0.013	0.017	0.012	0.015	0.014	0.011	0.01	0.016	0.012	0.009	0.012	0.008	0.009	0.012	0.008	0.007	0.011	0.01	0.008	0.01	0.006	0.006	0.011	0.008	0.006	0.011	0.008	0.007	0.009	0.006
21	B15	RUB-Pal 14101T	Eogaudryceras umbilicostriatus	Lytoceratidae	Lytoceratida	Early Cretaceous (Lower Albian)	3.192	2.407	1.758	0.785	0.01	0.018	0.009	0.008	0.015	0.008	0.008	0.017	0.012	0.008	0.013	0.013	0.008	0.014	0.014	0.009	0.016	0.011	0.008	0.015	0.008	0.009	0.013	0.009	0.007	0.012	0.006	0.007	0.01	0.007	0.008	0.011	0.008	0.006	0.009	0.007	0.006	0.009	0.005
22	B16	RUB-Pal 14101U	Eogaudryceras umbilicostriatus	Lytoceratidae	Lytoceratida	Early Cretaceous (Lower Albian)	2.453	1.855	1.749	0.599	0.007	0.015	0.01	0.008	0.013	0.009	0.006	0.012	0.007	0.006	0.011	0.008	0.006	0.011	0.006	0.004	0.007	0.005	0.005	0.008	0.005	0.004	0.007	0.004	0.004	0.007	0.005	0.004	0.007	0.004	0.003	0.005	0.005	0.004	0.005	0.003	0.003	0.004	0.003
23	B17	RUB-Pal ?	Eogaudryceras umbilicostriatus	Lytoceratidae	Lytoceratida	Early Cretaceous (Lower Albian)	5.614	3.732	2.263	1.882	0.016	0.037	0.031	0.002	0.036	0.027	0.017	0.035	0.027	0.015	0.03	0.027	0.017	0.033	0.024	0.017	0.033	0.019	0.016	0.026	0.021	0.016	0.028	0.016	0.015	0.022	0.012	0.012	0.023	0.012	0.012	0.02	0.013	0.013	0.019	0.015	0.013	0.021	0.012
24	B18	RUB-Pal ?	Gaudryceras sp.	Lytoceratidae	Lytoceratida	Cretaceous	7.198	4.469	2.594	2.729	0.042	0.137	0.058	0.044	0.132	0.049	0.041	0.12	0.064	0.049	0.115	0.076	0.039	0.105	0.061	0.04	0.072	0.048	0.031	0.076	0.041	0.028	0.077	0.045	0.023	0.065	0.044	0.024	0.064	0.033	0.018	0.054	0.034	0.018	0.057	0.032	0.011	0.018	0.013
25	C1	RUB-Pal 14107-2H	Desmoceras sp.	Desmoceratidae	Ammonitida	Cretaceous	6.21	4.373	2.017	1.837	0.026	0.073	0.035	0.028	0.057	0.023	0.029	0.054	0.029	0.029	0.051	0.028	0.026	0.05	0.032	0.023	0.049	0.027	0.024	0.048	0.025	0.028	0.041	0.02	0.016	0.038	0.02	0.015	0.035	0.02	0.016	0.034	0.016	0.013	0.035	0.02	0.014	0.034	0.018
26	D1	RUB-Pal 14106-2G	Cleoniceras sp.	Cleoniceratidae	Ammonitida	Cretaceous	6.467	4.24	2.326	2.226	0.019	0.021	0.014	0.016	0.024	0.016	0.017	0.021	0.015	0.017	0.018	0.015	0.018	0.013	0.012	0.019	0.015	0.013	0.016	0.019	0.015	0.016	0.019	0.015	0.016	0.012	0.01	0.022	0.019	0.015	0.019	0.016	0.01	0.02	0.016	0.008	0.01	0.014	0.008
27	B19	RUB-Pal 14102	Argonauticeras besairei	Lytoceratidae	Lytoceratida	Cretaceous	10.355	6.174	2.813	4.181	0.065	0.155	0.077	0.065	0.152	0.08	0.055	0.132	0.075	0.051	0.127	0.078	0.048	0.102	0.062	0.039	0.1	0.061	0.029	0.092	0.056	0.033	0.093	0.056	0.027	0.081	0.044	0.026	0.071	0.025	0.018	0.062	0.038	0.022	0.057	0.021	0.015	0.053	0.026
28	B20	RUB-Pal 14103	Argonauticeras besairei	Lytoceratidae	Lytoceratida	Cretaceous	6.763	4.089	2.735	2.674	0.041	0.084	0.049	0.036	0.081	0.041	0.036	0.081	0.048	0.03	0.077	0.049	0.022	0.07	0.042	0.021	0.062	0.035	0.019	0.056	0.039	0.015	0.055	0.032	0.022	0.03	0.022	0.014	0.025	0.019	0.017	0.024	0.012	0.012	0.026	0.012	0.016	0.023	0.012
29	B21	RUB-Pal 14105	Argonauticeras besairei	Lytoceratidae	Lytoceratida	Cretaceous	11.318	6.801	2.769	4.517	0.056	0.148	0.108	0.053	0.12	0.067	0.049	0.131	0.07	0.045	0.142	0.073	0.041	0.111	0.069	0.045	0.104	0.062	0.043	0.1	0.058	0.03	0.049	0.02	0.023	0.045	0.015	0.016	0.02	0.015	0.017	0.02	0.016	NA	NA	NA	NA	NA	NA
30	B22	RUB-Pal 14104-3.11b	Argonauticeras besairei	Lytoceratidae	Lytoceratida	Cretaceous	5.28	3.348	2.488	1.932	0.026	0.074	0.057	0.023	0.065	0.047	0.022	0.06	0.043	0.021	0.059	0.033	0.02	0.054	0.03	0.019	0.049	0.03	0.016	0.047	0.027	0.015	0.044	0.025	0.013	0.042	0.026	0.011	0.032	0.023	0.012	0.032	0.02	0.012	0.031	0.021	0.006	0.029	0.019
31	E1	PIMUZ 019067	Ludwigia bradfordensis	Graphoceratidae	Ammonitida	Middle Jurassic (Aalenian, Dogger)	3.321	2.21	2.259	1.111	0.005	0.012	0.006	0.003	0.01	0.005	0.006	0.006	0.004	0.005	0.008	0.005	0.004	0.009	0.006	0.003	0.009	0.004	0.004	0.013	0.011	0.005	0.012	0.01	0.003	0.01	0.004	0.004	0.005	0.002	0.003	0.005	0.003	NA	NA	NA	NA	NA	NA
32	E2	PIMUZ 019087 L/1024	Staufenia opalinoides	Graphoceratidae	Ammonitida	Middle Jurassic (Aalenian, Dogger)	6.611	4.589	2.076	2.023	0.008	0.012	0.008	0.007	0.012	0.009	0.005	0.013	0.006	0.005	0.014	0.006	0.006	0.017	0.009	0.008	0.015	0.007	0.012	0.012	0.005	NA	NA	NA	NA	NA	NA	NA	NA	NA	NA	NA	NA	NA	NA	NA	NA	NA	NA
33	E3	PIMUZ 002034	Ludwigia bradfordensis	Graphoceratidae	Ammonitida	Middle Jurassic (Aalenian, Dogger)	9.386	6.542	2.059	2.845	0.018	0.016	0.016	0.022	0.025	0.016	0.016	0.016	0.017	0.017	0.016	0.016	0.021	0.02	0.02	0.011	0.016	0.013	0.011	0.016	0.015	0.014	0.02	0.017	0.015	0.014	0.013	0.018	0.021	0.018	0.023	0.017	0.015	0.013	0.011	0.013	0.006	0.006	0.005
34	B23	PIMUZ 31258	Argonauticeras besairei	Lytoceratidae	Lytoceratida	Early Cretaceous (Albian)	9.265	6.326	2.145	2.939	0.094	0.093	0.053	0.071	0.077	0.046	0.09	0.071	0.055	0.082	0.068	0.05	0.075	0.066	0.045	0.066	0.057	0.037	0.029	0.029	0.016	0.02	0.029	0.02	0.025	0.02	0.017	0.024	0.019	0.016	0.018	0.019	0.018	0.022	0.021	0.016	0.018	0.019	0.012
35	B24	PIMUZ 37664	Argonauticeras besairei	Lytoceratidae	Lytoceratida	Cretaceous	6.708	4.06	2.73	2.648	0.069	0.071	0.041	0.048	0.066	0.045	0.035	0.057	0.045	0.028	0.036	0.021	0.02	0.032	0.017	0.019	0.026	0.016	0.015	0.026	0.018	0.017	0.021	0.02	0.014	0.02	0.014	0.014	0.018	0.01	0.013	0.015	0.01	0.011	0.015	0.009	0.009	0.009	0.008
36	A7	PIMUZ 37660	Monophyllites sp.	Phylloceratidae	Phylloceratida	Triassic	9.432	6.45	2.139	2.982	0.055	0.067	0.036	0.072	0.065	0.036	0.055	0.062	0.037	0.077	0.048	0.042	0.076	0.046	0.052	0.068	0.045	0.027	0.07	0.053	0.03	0.04	0.051	0.031	0.047	0.051	0.036	0.051	0.05	0.031	0.038	0.054	0.037	0.033	0.037	0.024	0.036	0.028	0.02
37	A8	PIMUZ 37661	Rhacophyllites neojurensis	Phylloceratidae	Phylloceratida	Triassic	11.2	7.35	2.322	3.851	0.062	0.099	0.047	0.076	0.091	0.053	0.069	0.089	0.048	0.073	0.071	0.05	0.065	0.076	0.048	0.061	0.065	0.04	0.047	0.064	0.035	0.058	0.059	0.023	0.053	0.054	0.025	0.054	0.042	0.025	0.043	0.038	0.022	0.037	0.031	0.019	0.029	0.024	0.019
38	F1	PIMUZ H.s.T 20	Halorites sp.	Cladiscitidae	Ceratitida	Triassic	6.641	4.52	2.159	2.121	0.08	0.072	0.051	0.087	0.072	0.048	0.041	0.066	0.05	0.044	0.06	0.035	0.043	0.051	0.036	0.033	0.04	0.029	0.036	0.041	0.029	0.043	0.032	0.028	0.045	0.043	0.031	0.032	0.038	0.03	0.024	0.034	0.019	0.019	0.027	0.015	0.024	0.028	0.023
39	G1	PIMUZ 019104 RA 4a X10	Arcestes sp.	Arcestidae	Ceratitida	Late Triassic (Carn.-Norian)	3.759	3.012	1.558	0.747	0.006	0.009	0.009	0.008	0.01	0.009	0.008	0.009	0.009	0.006	0.008	0.008	0.006	0.008	0.007	0.006	0.008	0.008	NA	NA	NA	NA	NA	NA	NA	NA	NA	NA	NA	NA	NA	NA	NA	NA	NA	NA	NA	NA	NA
40	H1	PIMUZ 37667	Macrocephalites compressus	Macrocephalitidae	Ammonitida	middle Jurassic	7.789	5.225	2.222	2.563	0.021	0.035	0.024	0.02	0.034	0.022	0.02	0.027	0.015	0.019	0.027	0.017	0.016	0.026	0.017	0.012	0.02	0.017	0.012	0.02	0.013	0.009	0.008	0.008	0.008	0.008	0.007	NA	NA	NA	NA	NA	NA	NA	NA	NA	NA	NA	NA
41	E4	PIMUZ 019091 6. L/1026	Staufenia opalinoides	Graphoceratidae	Ammonitida	middle Jurassic (Aalenian, Dogger)	6.992	4.648	2.263	2.344	0.012	0.012	0.007	0.009	0.011	0.007	0.008	0.013	0.006	0.009	0.012	0.007	0.008	0.012	0.007	0.008	0.01	0.007	0.007	0.01	0.007	0.005	0.01	0.005	NA	NA	NA	NA	NA	NA	NA	NA	NA	NA	NA	NA	NA	NA	NA
42	E5	PIMUZ 37666	Leioceras sp.	Graphoceratidae	Ammonitida	Early / Middle Jurassic (Toarcian and Aalenian)	4.547	2.993	2.308	1.554	0.008	0.01	0.005	0.005	0.011	0.006	0.01	0.012	0.008	0.006	0.012	0.006	0.009	0.01	0.007	0.006	0.01	0.008	0.007	0.01	0.008	0.006	0.011	0.004	0.008	0.008	0.005	0.006	0.01	0.005	0.005	0.008	0.005	0.007	0.009	0.004	NA	NA	NA
43	L1	PIMUZ 013007	Asteroceras sp.	Asteroceratidae	Ammonitida	Early Jurassic (Sinemurian, Lias)	7.442	4.914	2.294	2.528	0.013	0.019	0.01	0.014	0.021	0.009	0.011	0.02	0.007	0.007	0.01	0.004	0.008	0.006	0.005	0.007	0.006	0.005	0.005	0.007	0.004	NA	NA	NA	NA	NA	NA	NA	NA	NA	NA	NA	NA	NA	NA	NA	NA	NA	NA
44	J1	PIMUZ 37668	Arietites sp.	Arietitidae	Ammonitida	Early Jurassic (Sinemurian)	6.432	5.002	1.653	1.43	0.007	0.017	0.011	0.01	0.019	0.009	0.008	0.016	0.007	0.007	0.014	0.009	0.007	0.01	0.005	0.006	0.012	0.006	0.004	0.011	0.006	NA	NA	NA	NA	NA	NA	NA	NA	NA	NA	NA	NA	NA	NA	NA	NA	NA	NA
45	J2	PIMUZ 006734	Arietites sp.	Arietitidae	Ammonitida	Early Jurassic (Sinemurian, Lias)	20.831	16.082	1.678	4.749	0.015	0.029	0.022	0.016	0.029	0.019	0.014	0.027	0.011	0.019	0.029	0.018	0.015	0.028	0.013	0.017	0.028	0.013	0.018	0.029	0.015	0.017	0.028	0.011	0.016	0.025	0.01	0.009	0.011	0.007	NA	NA	NA	NA	NA	NA	NA	NA	NA
46	K1	PIMUZ 013653 0827	Dactylioceras commune	Dactylioceratidae	Ammonitida	Early Jurassic (Toarcien, Lias)	6.998	5.676	1.52	1.322	0.004	0.008	0.01	0.004	0.006	0.01	0.004	0.008	0.009	0.004	0.007	0.006	0.004	0.007	0.004	0.002	0.006	0.005	0.004	0.004	0.004	0.004	0.006	0.004	NA	NA	NA	NA	NA	NA	NA	NA	NA	NA	NA	NA	NA	NA	NA
47	F2	PIMUZ 37662	Cladiscites sp.	Cladiscitidae	Ceratitida	Triassic	7.846	5.522	2.019	2.324	0.054	0.099	0.055	0.061	0.091	0.064	0.042	0.08	0.052	0.04	0.081	0.041	0.05	0.077	0.047	0.032	0.068	0.046	0.038	0.069	0.038	0.031	0.059	0.042	0.019	0.043	0.028	0.019	0.036	0.027	0.018	0.035	0.022	0.014	0.034	0.021	0.017	0.031	0.018
48	F3	PIMUZ 37663	Cladiscites sp.	Cladiscitidae	Ceratitida	Triassic	6.678	4.815	1.924	1.863	0.026	0.063	0.053	0.03	0.06	0.052	0.031	0.052	0.044	0.03	0.051	0.036	0.023	0.042	0.034	0.022	0.043	0.034	0.019	0.042	0.029	0.023	0.039	0.025	0.018	0.031	0.025	0.016	0.032	0.026	0.011	0.025	0.02	0.014	0.002	0.017	0.01	0.023	0.011
49	B25	PIMUZ 37665	Lytoceras fimbriatum	Lytoceratidae	Lytoceratida	Early Jurassic (Lias)	6.901	4.548	2.303	2.353	0.031	0.043	0.01	0.022	0.018	0.008	0.02	0.046	0.011	0.017	0.039	0.014	0.025	0.018	0.009	0.014	0.013	0.006	0.014	0.013	0.009	0.01	0.009	0.007	0.013	0.01	0.007	0.009	0.026	0.006	0.007	0.027	0.008	0.007	0.028	0.009	0.01	0.023	0.006
50	M1	PIMUZ 012600	Psiloceras planorbis	Psiloceratidae	Ammonitida	Early Jurassic (Hettangian, Lias)	5.923	4.553	1.693	1.371	0.011	0.019	0.009	0.01	0.018	0.008	0.007	0.019	0.007	0.006	0.014	0.008	0.006	0.016	0.007	0.007	0.021	0.01	0.007	0.018	0.006	0.007	0.018	0.007	0.006	0.017	0.005	0.005	0.014	0.005	NA	NA	NA	NA	NA	NA	NA	NA	NA
51	M2	PIMUZ 012597 L/1206	Psiloceras planorbis	Psiloceratidae	Ammonitida	Early Jurassic (planorbis Hettangian, Lias, alpha 1)	7.275	5.56	1.712	1.715	0.005	0.014	0.005	0.005	0.013	0.007	0.007	0.01	0.005	0.006	0.01	0.006	0.004	0.009	0.008	0.008	0.01	0.005	0.005	0.006	0.005	0.004	0.007	0.004	NA	NA	NA	NA	NA	NA	NA	NA	NA	NA	NA	NA	NA	NA	NA
52	M3	PIMUZ 012597 L/1207	Psiloceras planorbis	Psiloceratidae	Ammonitida	Early Jurassic (planorbis Hettangian, Lias, alpha 1)	2.693	2.064	1.702	0.629	0.008	0.01	0.005	0.006	0.011	0.004	0.006	0.01	0.004	0.007	0.006	0.004	0.004	0.009	0.003	0.004	0.008	0.003	0.004	0.007	0.003	0.005	0.008	0.002	0.003	0.006	0.003	0.003	0.007	0.001	0.002	0.008	0.003	0.003	0.004	0.002	0.002	0.004	0.002
53	N1	PIMUZ 012618	Schlotheimia sp.	Schlotheimiidae	Ammonitida	Early Jurassic (Hettang-Sinemurian, Lias)	8.79	6.403	1.885	2.387	0.033	0.044	0.017	0.026	0.025	0.015	0.02	0.026	0.015	0.022	0.028	0.013	0.021	0.028	0.014	0.022	0.027	0.011	0.011	0.024	0.011	0.014	0.023	0.011	0.012	0.022	0.009	0.013	0.024	0.012	0.01	0.015	0.007	0.009	0.015	0.009	0.01	0.015	0.007
54	M4	PIMUZ 012596	Psiloceras naumanni	Psiloceratidae	Ammonitida	Early Jurassic (Hettangian, Lias)	8.205	5.903	1.932	2.302	0.016	0.029	0.017	0.016	0.029	0.018	0.015	0.025	0.019	0.017	0.025	0.012	0.018	0.02	0.012	0.013	0.019	0.009	0.008	0.019	0.007	0.008	0.016	0.006	0.009	0.014	0.009	0.01	0.014	0.008	0.006	0.012	0.007	0.007	0.015	0.006	0.009	0.014	0.005
55	O1	?	Divisosphinctes besairei	Placenticeratidae	Ammonitida	Late Jurassic (Oxfordium)	7.806	5.641	1.915	2.166	0.007	0.015	0.009	0.007	0.017	0.013	0.007	0.017	0.01	0.007	0.016	0.007	0.007	0.014	0.007	0.005	0.009	0.007	0.005	0.007	0.007	0.005	0.012	0.005	0.005	0.009	0.005	0.007	0.007	0.005	0.005	0.005	0.005	0.005	0.005	0.005	NA	NA	NA
56	O2	?	Divisosphinctes besairei	Placenticeratidae	Ammonitida	Late Jurassic (Oxfordium)	5.366	3.934	1.861	1.432	0.009	0.011	0.009	0.012	0.019	0.013	0.008	0.017	0.011	0.009	0.013	0.009	0.009	0.015	0.008	0.011	0.012	0.006	0.01	0.013	0.007	0.012	0.013	0.009	0.011	0.013	0.011	0.006	0.01	0.006	0.006	0.009	0.004	0.008	0.008	0.004	0.004	0.006	0.004
57	P1	?	Fuciniceras cf. isseli	Hildoceratidae	Ammonitida	Early Jurassic (Sinemurian)	5.215	3.732	1.952	1.483	0.017	0.022	0.018	0.012	0.019	0.012	0.015	0.013	0.007	0.013	0.014	0.01	0.013	0.016	0.008	0.011	0.014	0.013	0.014	0.012	0.013	0.008	0.013	0.012	NA	NA	NA	NA	NA	NA	NA	NA	NA	NA	NA	NA	NA	NA	NA
[truncated: 160 more columns]
